# Supplementary material for: Digital soil mapping in the Bara district of Nepal using kriging tool in ArcGIS
Source: PLoS One. 2018 Oct 26;13(10):e0206350. doi: 10.1371/journal.pone.0206350 (PMC6203375; doi:10.1371/journal.pone.0206350)
Supplement: S1 File — (CSV) [file pone.0206350.s001.csv]

Pit	X	Y	pH	OM (%)	N (%)	P2O5 (kg ha-1)	K2O (kg ha-1)	Zn (ppm)	B (ppm)
1	603363	2972576	7.1	2.88	0.14	15	96	0.15	1.06
2	603872	2972262	5.9	1.83	0.09	87	696	0.14	1.07
3	604880	2972279	7	2.06	0.1	31	72	0.02	1.03
4	605864	2972258	7.5	1.69	0.08	19	96	0.04	1.31
5	606791	2972306	7	1.29	0.06	43	120	0.02	1.37
6	607965	2972333	6.2	1.52	0.08	75	144	0.1	1.1
7	603411	2973155	4.6	0.85	0.04	99	72	0.05	1.07
8	604341	2973514	4.6	1.49	0.07	79	72	0.04	0.95
9	604880	2973285	6	0.95	0.05	79	120	0.06	1.16
10	606227	2973611	4.8	1.19	0.06	67	72	0.04	1.22
11	606997	2973710	6.3	1.83	0.09	27	216	0.05	1.2
12	607882	2973388	5.4	0.95	0.05	47	72	0.15	1.25
13	614632	2973610	7.8	2.06	0.1	63	120	0.07	0.84
14	616022	2973752	6.8	1.76	0.09	19	96	0.06	0.92
15	605668	2974075	7	2.06	0.1	31	72	0.02	1.03
16	606833	2974501	5.8	1.73	0.09	83	72	0.13	0.75
17	607713	2974397	7.8	1.99	0.1	19	144	0.07	0.75
18	609065	2974258	6.6	1.69	0.08	31	72	0.04	0.8
19	610293	2974475	6.8	1.02	0.05	111	144	0.09	0.84
20	613360	2973985	7.1	0.82	0.04	31	48	0.02	0.95
21	614883	2974282	6.8	0.95	0.05	35	72	0.03	0.93
22	615774	2974753	7.7	1.96	0.1	23	72	0.11	0.92
23	604311	2975446	4.6	2.09	0.1	61	72	0.11	0.82
24	605819	2975188	5.4	1.12	0.06	43	72	0.05	0.97
25	607665	2975222	6.8	1.69	0.08	27	72	0.02	1.2
26	609166	2974526	7	2.06	0.1	31	72	0.02	1.03
27	610886	2975397	7.5	0.65	0.03	59	528	0.05	1.1
28	612261	2975439	6.1	1.26	0.06	63	168	0.02	0.73
29	613913	2975071	5.5	0.59	0.03	31	96	0.02	0.77
30	615008	2975384	7.9	1.56	0.08	31	120	0.05	0.97
31	599639	2976655	6.4	0.92	0.05	18	48	0.01	1.01
32	600460	2976310	5	0.39	0.02	43	72	0.05	0.73
33	601944	2976223	4.9	0.89	0.04	31	72	0.04	1.2
34	603190	2977383	5.6	1.76	0.09	43	72	0.04	1.16
35	603980	2976460	6.6	0.75	0.04	31	384	0.06	1.2
36	604883	2976337	4.7	0.32	0.02	7	48	0.14	0.77
37	605909	2975783	6	1.29	0.06	71	120	0.03	1.46
38	607075	2976393	6	1.29	0.06	71	120	0.03	1.46
39	608063	2976646	7.4	1.79	0.09	35	96	0.04	1.18
40	608953	2976366	7.6	1.86	0.09	47	96	0.02	1.29
41	609852	2976297	7.5	0.65	0.03	59	528	0.05	1.1
42	610765	2976247	7.6	1.86	0.09	47	96	0.02	1.29
43	611643	2976286	7.4	1.02	0.05	63	120	0.02	1.16
44	613777	2976453	7.8	2.06	0.1	63	120	0.07	0.84
45	599372	2978397	6.4	0.92	0.05	18	48	0.01	1.01
46	601241	2977155	5.2	0.75	0.04	47	144	0.05	1.01
47	601913	2977230	4.9	0.89	0.04	31	72	0.04	1.2
48	603931	2977278	5.2	0.72	0.04	87	216	0.06	1.05
49	604883	2977285	5	0.42	0.02	25	168	0.14	0.92
50	606785	2977303	5.8	0.75	0.04	51	96	0.04	1.01
51	603944	2977345	5.5	0.75	0.04	83	72	0.11	0.84
52	610077	2977213	7.6	1.86	0.09	47	96	0.02	1.29
53	610956	2977743	7.8	0.99	0.05	35	48	0.01	0.84
54	611497	2977518	7.3	3.77	0.19	14	96	0.02	0.93
55	613539	2977433	7.8	0.99	0.05	35	48	0.01	0.84
56	599372	2978397	6.4	0.92	0.05	18	48	0.01	1.01
57	601246	2978340	4.8	0.15	0.01	21	48	0.02	0.75
58	602806	2978388	7.5	0.15	0.01	7	48	0.06	0.82
59	604219	2979012	4.7	0.32	0.02	7	48	0.14	0.77
60	604881	2978283	5	0.42	0.02	25	168	0.14	0.92
61	606677	2978303	5.5	1.96	0.1	72	48	0.06	0.93
62	610670	2978184	6.8	2.03	0.1	28	120	0.07	0.97
63	598320	2979475	7.5	1.62	0.08	36	48	0.42	5.15
64	600726	2979322	7.8	1.36	0.07	25	216	0.07	0.82
65	601448	2979965	7.3	1.36	0.07	32	48	0.05	0.93
66	603177	2980222	7	1.29	0.06	21	408	0.14	1.5
67	603485	2979072	6.3	3.87	0.19	54	360	0.1	0.84
68	604955	2979102	4.6	2.09	0.1	61	72	0.11	0.82
69	606210	2979785	6	2.96	0.15	79	48	0.08	1.03
70	607182	2980145	5.7	1.62	0.08	32	48	0.1	1.05
71	600638	2980379	6.5	3.87	0.19	25	96	0.08	1.03
72	602215	2980393	7.8	4.44	0.22	25	48	0.05	1.1
73	604052	2980129	5.1	3.63	0.18	21	48	0.14	1.14
74	604949	2980120	4.7	5.01	0.25	32	48	0.12	1.05
75	600064	2981716	7	4.14	0.21	68	72	0.11	1.18
76	601310	2981383	5.9	2.4	0.12	32	72	0.11	1.2
77	602047	2981907	5.9	2.4	0.12	32	72	0.11	1.2
78	604030	2981357	4.2	1.83	0.09	57	264	0.24	0.82
79	604821	2981215	4.2	1.83	0.09	57	264	0.24	0.82
80	605955	2981231	6.1	2.83	0.14	39	144	0.33	0.86
81	607688	2981455	7	2.06	0.1	31	72	0.02	1.03
82	600956	2982419	7.7	3.33	0.17	18	72	0.1	0.86
83	602850	2982319	7.3	5.75	0.29	25	96	0.09	0.84
84	603607	2982500	7.8	5.58	0.28	32	48	0.09	0.75
85	605305	2982283	7.8	5.44	0.27	47	120	0.1	0.86
86	600925	2983909	8	5.81	0.29	47	240	0.15	1.01
87	601777	2983836	6.9	5.91	0.3	25	72	0.08	0.82
88	602622	2983155	7	4.74	0.24	47	96	0.15	0.75
89	604011	2982897	6.2	5.34	0.27	25	48	0.09	0.67
90	604546	2983406	6.2	5.98	0.3	32	72	0.07	0.71
91	606253	2982569	6.2	4.81	0.24	47	72	0.12	0.71
92	602838	2984366	6.2	4.57	0.23	21	48	0.08	0.93
93	604020	2984447	7.3	5.08	0.25	39	48	0.08	0.97
94	604828	2984574	7.3	5.75	0.29	25	72	0.06	0.88
95	606197	2983781	5.6	3.4	0.17	32	48	0.07	0.84
96	607263	2983905	5.6	3.4	0.17	32	48	0.07	0.84
97	601060	2985027	6.3	3.4	0.17	43	48	0.07	1.05
98	601791	2985392	6	1.27	0.06	21	7	0.07	0.92
99	602919	2985271	6.3	1.17	0.06	12	5	0.08	1.01
100	603965	2985430	6.3	1.31	0.07	46	7	0.09	0.84
101	605563	2985120	7.5	2.28	0.11	12	14	0.1	1.03
102	603137	2987350	7	1.64	0.08	9	48	0.09	0.92
103	603143	2986092	6.2	2.21	0.11	21	72	0.13	0.98
104	604159	2986047	6.2	1.57	0.08	53	240	0.22	1.24
105	603097	2988017	7.4	2.14	0.11	12	96	0.15	1.34
106	603770	2987054	7.1	2.88	0.14	15	96	0.15	1.06
107	604995	2987531	6.4	1.34	0.07	18	48	0.12	0.99
108	605634	2986877	7.1	1.84	0.09	21	48	0.19	1.2
109	603044	2988502	7.7	2.01	0.1	93	96	0.14	0.99
